# Supplementary material for: Functional Characterization of a (E)-β-Ocimene Synthase Gene Contributing to the Defense against Spodoptera litura
Source: Int J Mol Sci. 2023 Apr 13;24(8):7182. doi: 10.3390/ijms24087182 (PMC10139113; doi:10.3390/ijms24087182)
Supplement: Supplementary file 1 [file ijms-24-07182-s001.zip]

Archive with 1 entries (1 files):
- ijms-2327676-supplementary.pdf
